# Supplementary material for: Cytokinin and ALOG proteins regulate pluripotent stem cell identity in the moss Physcomitrium patens
Source: Sci Adv. 2024 Aug 28;10(35):eadq6082. doi: 10.1126/sciadv.adq6082 (PMC11352904; doi:10.1126/sciadv.adq6082)
Supplement: Supplementary file 2 — Movies S1 to S4 [file sciadv.adq6082_movies_s1_to_s4.zip]

Archive with 4 entries (4 files):
- sciadv.adq6082_movies_s1.mp4
- sciadv.adq6082_movies_s2.mp4
- sciadv.adq6082_movies_s3.mp4
- sciadv.adq6082_movies_s4.mp4
