# Supplementary material for: Cytokinin and ALOG proteins regulate pluripotent stem cell identity in the moss Physcomitrium patens
Source: Sci Adv. 2024 Aug 28;10(35):eadq6082. doi: 10.1126/sciadv.adq6082 (PMC11352904; doi:10.1126/sciadv.adq6082)
Supplement: Supplementary file 3 — Data S1 [file sciadv.adq6082_data_s1.zip]

Archive with 1 entries (1 files):
- sciadv.adq6082_data_s1.xlsx
