# Supplementary material for: Cytokinin and ALOG proteins regulate pluripotent stem cell identity in the moss Physcomitrium patens
Source: Sci Adv. 2024 Aug 28;10(35):eadq6082. doi: 10.1126/sciadv.adq6082 (PMC11352904; doi:10.1126/sciadv.adq6082)
Supplement: Supplementary file 3 — Data S1 [file sciadv.adq6082_data_s1.zip › sciadv.adq6082_data_s1.xlsx]

## Sheet: Fig.2
Source Data for Fig.2
	B				C				D
	Line number	Condition	Gray value		Target	Condition	Expression level		Line number	BAP concentration	Expression level
	#5	−BAP	41.621		PpCKX1	−BAP	1.001		TCSv2:GUS #11	0 nM	0.774031
	#5	−BAP	56.616		PpCKX1	−BAP	0.953775		TCSv2:GUS #11	0 nM	1
	#5	−BAP	44.719		PpCKX1	−BAP	0.848592		TCSv2:GUS #11	0 nM	0.938861
	#5	−BAP	54.203		PpCKX1	+BAP	27.3178		TCSv2:GUS #11	10 nM	0.749944
	#5	−BAP	34.761		PpCKX1	+BAP	28.4582		TCSv2:GUS #11	10 nM	1.01101
	#5	−BAP	82.557		PpCKX1	+BAP	31.2734		TCSv2:GUS #11	10 nM	1.05401
	#5	−BAP	58.492		PpTAW2	−BAP	0.9985		TCSv2:GUS #11	100 nM	1.17835
	#5	−BAP	24		PpTAW2	−BAP	1.13181		TCSv2:GUS #11	100 nM	1.42333
	#5	−BAP	98.845		PpTAW2	−BAP	1.05575		TCSv2:GUS #11	100 nM	1.34297
	#5	−BAP	51.191		PpTAW2	+BAP	1.15343		TCSv2:GUS #11	1000 nM	1.62649
	#5	−BAP	23.913		PpTAW2	+BAP	1.20645		TCSv2:GUS #11	1000 nM	1.57461
	#5	−BAP	27.545		PpTAW2	+BAP	0.953505		TCSv2:GUS #11	1000 nM	1.56961
	#5	−BAP	30.819						TCSv2:GUS #16	0 nM	0.382081
	#5	−BAP	36.344						TCSv2:GUS #16	0 nM	0.732396
	#5	−BAP	59.693						TCSv2:GUS #16	0 nM	0.58335
	#5	−BAP	90.886						TCSv2:GUS #16	10 nM	0.473701
	#5	−BAP	114.006						TCSv2:GUS #16	10 nM	0.737755
	#5	−BAP	113.374						TCSv2:GUS #16	10 nM	0.666094
	#5	−BAP	23.108						TCSv2:GUS #16	100 nM	0.735522
	#5	−BAP	95.98						TCSv2:GUS #16	100 nM	0.54236
	#5	−BAP	23.545						TCSv2:GUS #16	100 nM	0.856925
	#5	−BAP	23.203						TCSv2:GUS #16	1000 nM	1.03407
	#5	−BAP	110.311						TCSv2:GUS #16	1000 nM	1.00817
	#5	−BAP	61.428						TCSv2:GUS #16	1000 nM	0.927825
	#5	−BAP	67.289						TCSv2:GUS #19	0 nM	0.505701
	#5	−BAP	89.938						TCSv2:GUS #19	0 nM	0.885127
	#5	−BAP	32.739						TCSv2:GUS #19	0 nM	0.624785
	#5	−BAP	41.118						TCSv2:GUS #19	10 nM	0.61608
	#5	−BAP	31.613						TCSv2:GUS #19	10 nM	0.793766
	#5	−BAP	27.225						TCSv2:GUS #19	10 nM	0.816916
	#5	−BAP	22.202						TCSv2:GUS #19	100 nM	0.774994
	#5	−BAP	35.244						TCSv2:GUS #19	100 nM	1.14517
	#5	−BAP	111.181						TCSv2:GUS #19	100 nM	0.917686
	#5	−BAP	22.88						TCSv2:GUS #19	1000 nM	1.1858
	#5	−BAP	57.128						TCSv2:GUS #19	1000 nM	1.12365
	#5	−BAP	57.508						TCSv2:GUS #19	1000 nM	1.0122
	#5	−BAP	34.326
	#5	−BAP	76.464
	#5	−BAP	58.896
	#5	−BAP	93.816
	#5	−BAP	24.22
	#5	−BAP	99.257
	#5	−BAP	76.319
	#5	−BAP	52.866
	#5	−BAP	24.769
	#5	−BAP	26.44
	#5	−BAP	44.953
	#5	−BAP	68.288
	#5	−BAP	42.044
	#5	−BAP	54.342
	#5	−BAP	45.657
	#5	−BAP	61.561
	#5	−BAP	50.854
	#5	−BAP	34.765
	#5	−BAP	46.96
	#5	−BAP	58.967
	#5	−BAP	40.167
	#5	−BAP	35.767
	#5	−BAP	26.337
	#5	−BAP	45.331
	#5	−BAP	71.707
	#5	−BAP	50.901
	#5	−BAP	62.938
	#5	−BAP	29.026
	#5	−BAP	66.548
	#5	−BAP	44.466
	#5	+BAP	39.769
	#5	+BAP	36.268
	#5	+BAP	60.284
	#5	+BAP	30.305
	#5	+BAP	38.907
	#5	+BAP	66.535
	#5	+BAP	22.799
	#5	+BAP	21.99
	#5	+BAP	22.183
	#5	+BAP	44.054
	#5	+BAP	34.928
	#5	+BAP	24.025
	#5	+BAP	29.078
	#5	+BAP	23.536
	#5	+BAP	39.171
	#5	+BAP	34.426
	#5	+BAP	26.095
	#5	+BAP	28.697
	#5	+BAP	37.555
	#5	+BAP	55.011
	#5	+BAP	25.102
	#5	+BAP	70.701
	#5	+BAP	27.529
	#5	+BAP	41.858
	#5	+BAP	28.569
	#5	+BAP	32.733
	#5	+BAP	84.403
	#5	+BAP	33.989
	#5	+BAP	57.752
	#5	+BAP	45.876
	#5	+BAP	22.269
	#5	+BAP	35.786
	#5	+BAP	21.957
	#5	+BAP	35.982
	#5	+BAP	22.307
	#5	+BAP	123.618
	#5	+BAP	36.751
	#5	+BAP	29.193
	#5	+BAP	22.507
	#5	+BAP	100.941
	#5	+BAP	22.994
	#5	+BAP	25.106
	#5	+BAP	24.64
	#5	+BAP	22.708
	#5	+BAP	29.667
	#5	+BAP	39.802
	#5	+BAP	49.952
	#5	+BAP	26.912
	#5	+BAP	53.597
	#5	+BAP	25.911
	#5	+BAP	69.056
	#5	+BAP	50.889
	#5	+BAP	30.192
	#5	+BAP	80.086
	#5	+BAP	79.928
	#5	+BAP	97.611
	#5	+BAP	72.994
	#5	+BAP	33.968
	#5	+BAP	25.982
	#5	+BAP	25.725
	#5	+BAP	31.035
	#5	+BAP	22.911
	#5	+BAP	25.469
	#5	+BAP	30.079
	#5	+BAP	117.379
	#5	+BAP	30.506
	#5	+BAP	22.566
	#5	+BAP	43.558
	#5	+BAP	95.8
	#5	+BAP	27.613
	#5	+BAP	28.952
	#5	+BAP	24.52
	#5	+BAP	54.132
	#5	+BAP	48.805
	#5	+BAP	27.183
	#5	+BAP	21.963
	#5	+BAP	25.727
	#5	+BAP	28.045
	#5	+BAP	60.533
	#5	+BAP	28.265
	#5	+BAP	27.29
	#5	+BAP	49.338
	#5	+BAP	26.823
	#9	−BAP	68.206
	#9	−BAP	89.532
	#9	−BAP	70.459
	#9	−BAP	35.211
	#9	−BAP	68.518
	#9	−BAP	37.778
	#9	−BAP	33.587
	#9	−BAP	46.285
	#9	−BAP	31.598
	#9	−BAP	44.563
	#9	−BAP	29.17
	#9	−BAP	88.151
	#9	−BAP	41.528
	#9	−BAP	79.557
	#9	−BAP	75.971
	#9	−BAP	69.704
	#9	−BAP	38.728
	#9	−BAP	54.479
	#9	−BAP	103.468
	#9	−BAP	59.892
	#9	−BAP	26.952
	#9	−BAP	80.35
	#9	−BAP	67.421
	#9	−BAP	76.804
	#9	−BAP	104.064
	#9	−BAP	66.796
	#9	−BAP	32.628
	#9	−BAP	37.192
	#9	−BAP	81.299
	#9	−BAP	69.555
	#9	−BAP	26.069
	#9	−BAP	25.265
	#9	−BAP	55.916
	#9	+BAP	82.423
	#9	+BAP	69.869
	#9	+BAP	45.195
	#9	+BAP	113.903
	#9	+BAP	24.661
	#9	+BAP	35.589
	#9	+BAP	22.293
	#9	+BAP	91.189
	#9	+BAP	24.16
	#9	+BAP	21.542
	#9	+BAP	37.094
	#9	+BAP	37.461
	#9	+BAP	40.338
	#9	+BAP	23.494
	#9	+BAP	26.072
	#9	+BAP	52.625
	#9	+BAP	24.917
	#9	+BAP	49.221
	#9	+BAP	33.027
	#9	+BAP	59.504
	#9	+BAP	41.732
	#9	+BAP	43.667
	#9	+BAP	35.324
	#9	+BAP	23.462
	#9	+BAP	22.475
	#9	+BAP	34.384
	#9	+BAP	22.752
	#9	+BAP	104.266
	#9	+BAP	33.431
	#9	+BAP	24.197
	#9	+BAP	32.529
	#9	+BAP	27.301
	#9	+BAP	52.106
	#9	+BAP	58.059
	#9	+BAP	70.677
	#9	+BAP	56.657
	#9	+BAP	35.854
	#9	+BAP	53.498
	#9	+BAP	28.585
	#9	+BAP	30.587
	#9	+BAP	31.807
	#9	+BAP	27.921
	#9	+BAP	37.337
	#9	+BAP	114.69
	#9	+BAP	37.326
	#9	+BAP	28.153
	#9	+BAP	120.41
	#9	+BAP	30.158
	#9	+BAP	45.326
	#9	+BAP	39.183
	#9	+BAP	25.982
	#9	+BAP	27.874
	#9	+BAP	60.274
	#9	+BAP	63.945
	#9	+BAP	40.934
	#9	+BAP	25.245
	#9	+BAP	59.114
	#9	+BAP	86.121
	#9	+BAP	45.6
	#9	+BAP	53.886
	#17	−BAP	76.983
	#17	−BAP	56.146
	#17	−BAP	23.87
	#17	−BAP	32.041
	#17	−BAP	68.167
	#17	−BAP	34.753
	#17	−BAP	79.704
	#17	−BAP	45.768
	#17	−BAP	92.715
	#17	−BAP	46.533
	#17	−BAP	35.837
	#17	−BAP	47.733
	#17	−BAP	59.394
	#17	−BAP	89.886
	#17	−BAP	68.994
	#17	−BAP	70.497
	#17	−BAP	45.156
	#17	−BAP	58.198
	#17	−BAP	63.4
	#17	−BAP	73.277
	#17	−BAP	73.645
	#17	−BAP	94.979
	#17	−BAP	63.208
	#17	−BAP	24.922
	#17	−BAP	57.48
	#17	−BAP	94.84
	#17	−BAP	31.164
	#17	−BAP	23.36
	#17	−BAP	51.885
	#17	−BAP	62.586
	#17	−BAP	42.109
	#17	−BAP	53.376
	#17	−BAP	35.558
	#17	−BAP	62.665
	#17	−BAP	95.534
	#17	−BAP	88.725
	#17	−BAP	56.351
	#17	−BAP	69.319
	#17	−BAP	28.53
	#17	−BAP	43.191
	#17	−BAP	65.505
	#17	−BAP	44.989
	#17	−BAP	46.241
	#17	−BAP	50.315
	#17	−BAP	82.859
	#17	−BAP	53.467
	#17	−BAP	48.571
	#17	−BAP	68.803
	#17	−BAP	39.419
	#17	−BAP	44.374
	#17	−BAP	28.112
	#17	−BAP	32.128
	#17	−BAP	48.906
	#17	−BAP	57.341
	#17	−BAP	22.561
	#17	−BAP	78.902
	#17	−BAP	72.233
	#17	−BAP	28.395
	#17	−BAP	30.604
	#17	+BAP	64.33
	#17	+BAP	45.649
	#17	+BAP	26.558
	#17	+BAP	35.263
	#17	+BAP	42.019
	#17	+BAP	24.489
	#17	+BAP	23.565
	#17	+BAP	51.981
	#17	+BAP	24.522
	#17	+BAP	25.935
	#17	+BAP	28.237
	#17	+BAP	29.372
	#17	+BAP	61.524
	#17	+BAP	25.473
	#17	+BAP	22.717
	#17	+BAP	24.113
	#17	+BAP	44.702
	#17	+BAP	39.559
	#17	+BAP	29.905
	#17	+BAP	45.442
	#17	+BAP	34.343
	#17	+BAP	26.042
	#17	+BAP	33.793
	#17	+BAP	32.989
	#17	+BAP	37.067
	#17	+BAP	34.26
	#17	+BAP	44.869
	#17	+BAP	31.676
	#17	+BAP	25.07
	#17	+BAP	40.125
	#17	+BAP	34.471
	#17	+BAP	39.91
	#17	+BAP	24.85
	#17	+BAP	24.535
	#17	+BAP	30.348
	#17	+BAP	41.052
	#17	+BAP	68.101
	#17	+BAP	27.823
	#17	+BAP	29.3
	#17	+BAP	29.98
	#17	+BAP	29.122
	#17	+BAP	22.833
	#17	+BAP	35.172
	#17	+BAP	22.617
	#17	+BAP	37.601
	#17	+BAP	50.829
	#17	+BAP	37.782
	#17	+BAP	41.522
	#17	+BAP	33.785
	#17	+BAP	23.274
	#17	+BAP	22.973
	#17	+BAP	28.678
	#17	+BAP	27.047
	#17	+BAP	31.857
	#17	+BAP	31.41
	#17	+BAP	35.511
	#17	+BAP	23.14
	#17	+BAP	33.55
	#17	+BAP	35.459
	#17	+BAP	30.693
	#17	+BAP	25.069
	#17	+BAP	70.151
	#17	+BAP	22.095
	#17	+BAP	62.248
	#17	+BAP	25.194
	#17	+BAP	102.749
	#17	+BAP	23.192
	#17	+BAP	34.244
	#17	+BAP	24.367
	#17	+BAP	34.088
	#17	+BAP	49.096
	#17	+BAP	41.418
	#17	+BAP	55.141
	#17	+BAP	22.863

## Sheet: Fig.3
Source Data for Fig.3
	C												E
	Line	colony area (mm^2)		Line	Number of cell divisions		Line	Length of 10 protonemal cells (mm)		Line	Number of new branches		Line	Abnormal gametophore (%)
	WT	27.416		WT	12		WT	0.894		WT	20		WT	26.3158
	WT	33.02		WT	12		WT	0.833		WT	17		WT	25
	WT	29.726		WT	11		WT	0.874		WT	22		WT	21.4286
	WT	29.57		WT	11		WT	0.864		WT	15		WT	9.09091
	quadruple#1	74.98		WT	13		WT	0.848		WT	17		WT	33.3333
	quadruple#1	79.221		WT	10		WT	0.826		WT	21		WT	26.3158
	quadruple#1	60.99		WT	9		WT	0.773		WT	17		quadruple#1	71.4286
	quadruple#1	64.619		WT	10		WT	0.863		WT	18		quadruple#1	80
	quadruple#2	89.172		WT	11		WT	0.869		WT	15		quadruple#1	66.6667
	quadruple#2	62.806		WT	12		WT	0.82		WT	15		quadruple#1	75
	quadruple#2	62.461		WT	11		WT	0.793		WT	21		quadruple#1	64.2857
	quadruple#2	57.825		WT	11		WT	0.912		WT	17		quadruple#1	85.7143
	Δpptaw2taw3taw4#7	50.242		WT	11		WT	0.84		WT	16		quadruple#2	45.4545
	Δpptaw2taw3taw4#7	57.519		WT	10		WT	0.965		WT	19		quadruple#2	55
	Δpptaw2taw3taw4#7	52.894		WT	11		WT	0.78		WT	21		quadruple#2	68.75
	Δpptaw2taw3taw4#7	61.327		WT	14		WT	0.97		WT	18		quadruple#2	57.8947
	Δpptaw2taw3taw4#9	59.995		WT	10		WT	0.837		WT	18		quadruple#2	60
	Δpptaw2taw3taw4#9	70.1		WT	12		WT	0.923		WT	21		quadruple#2	66.6667
	Δpptaw2taw3taw4#9	58.258		WT	11		WT	0.877		WT	21
	Δpptaw2taw3taw4#9	56.236		WT	11		WT	0.831		WT	21
	Δpptaw2taw3#4	52.425		WT	11		WT	0.816		WT	20
	Δpptaw2taw3#4	48.47		WT	10		WT	0.76		WT	20
	Δpptaw2taw3#4	56.988		WT	11		WT	0.848		WT	18
	Δpptaw2taw3#4	44.108		WT	10		WT	0.853		WT	18
	Δpptaw2taw3#11	46.526		WT	10		WT	0.902		WT	16
	Δpptaw2taw3#11	49.984		WT	12		WT	0.921		WT	17
	Δpptaw2taw3#11	50.077		WT	10		WT	0.779		WT	17
	Δpptaw2taw3#11	45.974		WT	10		WT	0.808		WT	16
	Δpptaw2#5	36.321		WT	9		WT	0.801		WT	17
	Δpptaw2#5	47.582		WT	10		WT	0.764		WT	20
	Δpptaw2#5	36.732		quadruple#1	14		quadruple#1	1.078		quadruple#1	23
	Δpptaw2#5	55.15		quadruple#1	14		quadruple#1	1.028		quadruple#1	24
	Δpptaw2#11	46.323		quadruple#1	15		quadruple#1	0.974		quadruple#1	25
	Δpptaw2#11	43.501		quadruple#1	15		quadruple#1	0.943		quadruple#1	28
	Δpptaw2#11	36.759		quadruple#1	17		quadruple#1	0.926		quadruple#1	26
	Δpptaw2#11	33.732		quadruple#1	13		quadruple#1	1.022		quadruple#1	26
	Δpptaw2#12	34.012		quadruple#1	14		quadruple#1	0.928		quadruple#1	25
	Δpptaw2#12	30.83		quadruple#1	12		quadruple#1	0.933		quadruple#1	19
	Δpptaw2#12	40.384		quadruple#1	14		quadruple#1	0.94		quadruple#1	22
	Δpptaw2#12	41.729		quadruple#1	14		quadruple#1	0.998		quadruple#1	21
				quadruple#1	13		quadruple#1	1.053		quadruple#1	23
				quadruple#1	13		quadruple#1	1.063		quadruple#1	26
				quadruple#1	15		quadruple#1	0.933		quadruple#1	28
				quadruple#1	14		quadruple#1	1.004		quadruple#1	24
				quadruple#1	15		quadruple#1	1.015		quadruple#1	18
				quadruple#1	14		quadruple#1	0.993		quadruple#1	24
				quadruple#1	15		quadruple#1	1.043		quadruple#1	24
				quadruple#1	14		quadruple#1	0.996		quadruple#1	24
				quadruple#1	14		quadruple#1	0.913		quadruple#1	22
				quadruple#1	15		quadruple#1	1.004		quadruple#1	21
				quadruple#1	16		quadruple#1	1.168		quadruple#1	28
				quadruple#1	15		quadruple#1	1.053		quadruple#1	23
				quadruple#1	14		quadruple#1	0.919		quadruple#1	24
				quadruple#1	17		quadruple#1	1.071		quadruple#1	25
				quadruple#1	15		quadruple#1	1.115		quadruple#1	27
				quadruple#1	15		quadruple#1	1.067		quadruple#1	25
				quadruple#1	14		quadruple#1	1.079		quadruple#1	23
				quadruple#1	13		quadruple#1	0.948		quadruple#1	23
				quadruple#1	15		quadruple#1	0.908		quadruple#1	22
				quadruple#1	14		quadruple#1	1.003		quadruple#1	23
				quadruple#2	14		quadruple#2	1.019		quadruple#2	23
				quadruple#2	16		quadruple#2	1.061		quadruple#2	24
				quadruple#2	13		quadruple#2	1.061		quadruple#2	20
				quadruple#2	15		quadruple#2	1.074		quadruple#2	24
				quadruple#2	15		quadruple#2	1.051		quadruple#2	26
				quadruple#2	15		quadruple#2	0.964		quadruple#2	23
				quadruple#2	14		quadruple#2	1.134		quadruple#2	28
				quadruple#2	13		quadruple#2	1.076		quadruple#2	20
				quadruple#2	16		quadruple#2	1.178		quadruple#2	24
				quadruple#2	13		quadruple#2	1.099		quadruple#2	24
				quadruple#2	12		quadruple#2	1.046		quadruple#2	29
				quadruple#2	15		quadruple#2	0.926		quadruple#2	24
				quadruple#2	15		quadruple#2	0.903		quadruple#2	25
				quadruple#2	14		quadruple#2	0.959		quadruple#2	24
				quadruple#2	15		quadruple#2	1.153		quadruple#2	23
				quadruple#2	14		quadruple#2	1.104		quadruple#2	20
				quadruple#2	15		quadruple#2	1.01		quadruple#2	23
				quadruple#2	12		quadruple#2	1.02		quadruple#2	17
				quadruple#2	13		quadruple#2	1.001		quadruple#2	27
				quadruple#2	13		quadruple#2	0.995		quadruple#2	22
				quadruple#2	14		quadruple#2	0.954		quadruple#2	26
				quadruple#2	14		quadruple#2	0.998		quadruple#2	23
				quadruple#2	14		quadruple#2	0.91		quadruple#2	24
				quadruple#2	15		quadruple#2	1.008		quadruple#2	24
				quadruple#2	14		quadruple#2	1.101		quadruple#2	25
				quadruple#2	14		quadruple#2	0.969		quadruple#2	30
				quadruple#2	13		quadruple#2	0.989		quadruple#2	23
				quadruple#2	16		quadruple#2	0.957		quadruple#2	23
				quadruple#2	16		quadruple#2	0.905		quadruple#2	24
				quadruple#2	15		quadruple#2	0.801		quadruple#2	17
				Δpptaw2taw3taw4#7	15		Δpptaw2taw3taw4#7	1.019		Δpptaw2taw3taw4#7	26
				Δpptaw2taw3taw4#7	16		Δpptaw2taw3taw4#7	1.061		Δpptaw2taw3taw4#7	22
				Δpptaw2taw3taw4#7	16		Δpptaw2taw3taw4#7	1.061		Δpptaw2taw3taw4#7	25
				Δpptaw2taw3taw4#7	15		Δpptaw2taw3taw4#7	1.074		Δpptaw2taw3taw4#7	27
				Δpptaw2taw3taw4#7	16		Δpptaw2taw3taw4#7	1.051		Δpptaw2taw3taw4#7	30
				Δpptaw2taw3taw4#7	14		Δpptaw2taw3taw4#7	0.964		Δpptaw2taw3taw4#7	21
				Δpptaw2taw3taw4#7	14		Δpptaw2taw3taw4#7	1.134		Δpptaw2taw3taw4#7	34
				Δpptaw2taw3taw4#7	18		Δpptaw2taw3taw4#7	1.076		Δpptaw2taw3taw4#7	25
				Δpptaw2taw3taw4#7	16		Δpptaw2taw3taw4#7	1.178		Δpptaw2taw3taw4#7	28
				Δpptaw2taw3taw4#7	17		Δpptaw2taw3taw4#7	1.099		Δpptaw2taw3taw4#7	23
				Δpptaw2taw3taw4#7	13		Δpptaw2taw3taw4#7	1.046		Δpptaw2taw3taw4#7	29
				Δpptaw2taw3taw4#7	15		Δpptaw2taw3taw4#7	0.926		Δpptaw2taw3taw4#7	27
				Δpptaw2taw3taw4#7	13		Δpptaw2taw3taw4#7	0.903		Δpptaw2taw3taw4#7	18
				Δpptaw2taw3taw4#7	15		Δpptaw2taw3taw4#7	0.959		Δpptaw2taw3taw4#7	21
				Δpptaw2taw3taw4#7	15		Δpptaw2taw3taw4#7	1.153		Δpptaw2taw3taw4#7	20
				Δpptaw2taw3taw4#7	17		Δpptaw2taw3taw4#7	1.104		Δpptaw2taw3taw4#7	26
				Δpptaw2taw3taw4#7	16		Δpptaw2taw3taw4#7	1.01		Δpptaw2taw3taw4#7	19
				Δpptaw2taw3taw4#7	17		Δpptaw2taw3taw4#7	1.02		Δpptaw2taw3taw4#7	28
				Δpptaw2taw3taw4#7	14		Δpptaw2taw3taw4#7	1.001		Δpptaw2taw3taw4#7	28
				Δpptaw2taw3taw4#7	16		Δpptaw2taw3taw4#7	0.995		Δpptaw2taw3taw4#7	23
				Δpptaw2taw3taw4#7	16		Δpptaw2taw3taw4#7	0.954		Δpptaw2taw3taw4#7	24
				Δpptaw2taw3taw4#7	14		Δpptaw2taw3taw4#7	0.998		Δpptaw2taw3taw4#7	26
				Δpptaw2taw3taw4#7	15		Δpptaw2taw3taw4#7	0.91		Δpptaw2taw3taw4#7	27
				Δpptaw2taw3taw4#7	16		Δpptaw2taw3taw4#7	1.008		Δpptaw2taw3taw4#7	21
				Δpptaw2taw3taw4#7	16		Δpptaw2taw3taw4#7	1.101		Δpptaw2taw3taw4#7	27
				Δpptaw2taw3taw4#7	14		Δpptaw2taw3taw4#7	0.969		Δpptaw2taw3taw4#7	20
				Δpptaw2taw3taw4#7	14		Δpptaw2taw3taw4#7	0.989		Δpptaw2taw3taw4#7	24
				Δpptaw2taw3taw4#7	14		Δpptaw2taw3taw4#7	0.957		Δpptaw2taw3taw4#7	23
				Δpptaw2taw3taw4#7	13		Δpptaw2taw3taw4#7	0.905		Δpptaw2taw3taw4#7	22
				Δpptaw2taw3taw4#7	11		Δpptaw2taw3taw4#7	0.801		Δpptaw2taw3taw4#7	25
				Δpptaw2taw3taw4#9	16		Δpptaw2taw3taw4#9	1.119		Δpptaw2taw3taw4#9	26
				Δpptaw2taw3taw4#9	15		Δpptaw2taw3taw4#9	1.077		Δpptaw2taw3taw4#9	28
				Δpptaw2taw3taw4#9	15		Δpptaw2taw3taw4#9	1.053		Δpptaw2taw3taw4#9	27
				Δpptaw2taw3taw4#9	16		Δpptaw2taw3taw4#9	1.114		Δpptaw2taw3taw4#9	22
				Δpptaw2taw3taw4#9	17		Δpptaw2taw3taw4#9	1.131		Δpptaw2taw3taw4#9	27
				Δpptaw2taw3taw4#9	15		Δpptaw2taw3taw4#9	0.952		Δpptaw2taw3taw4#9	23
				Δpptaw2taw3taw4#9	14		Δpptaw2taw3taw4#9	0.902		Δpptaw2taw3taw4#9	27
				Δpptaw2taw3taw4#9	14		Δpptaw2taw3taw4#9	1.04		Δpptaw2taw3taw4#9	22
				Δpptaw2taw3taw4#9	14		Δpptaw2taw3taw4#9	0.939		Δpptaw2taw3taw4#9	26
				Δpptaw2taw3taw4#9	15		Δpptaw2taw3taw4#9	0.836		Δpptaw2taw3taw4#9	24
				Δpptaw2taw3taw4#9	13		Δpptaw2taw3taw4#9	1.025		Δpptaw2taw3taw4#9	23
				Δpptaw2taw3taw4#9	14		Δpptaw2taw3taw4#9	0.849		Δpptaw2taw3taw4#9	19
				Δpptaw2taw3taw4#9	13		Δpptaw2taw3taw4#9	0.892		Δpptaw2taw3taw4#9	24
				Δpptaw2taw3taw4#9	16		Δpptaw2taw3taw4#9	0.896		Δpptaw2taw3taw4#9	26
				Δpptaw2taw3taw4#9	13		Δpptaw2taw3taw4#9	0.935		Δpptaw2taw3taw4#9	20
				Δpptaw2taw3taw4#9	15		Δpptaw2taw3taw4#9	0.981		Δpptaw2taw3taw4#9	22
				Δpptaw2taw3taw4#9	15		Δpptaw2taw3taw4#9	1.12		Δpptaw2taw3taw4#9	26
				Δpptaw2taw3taw4#9	17		Δpptaw2taw3taw4#9	0.962		Δpptaw2taw3taw4#9	23
				Δpptaw2taw3taw4#9	15		Δpptaw2taw3taw4#9	0.949		Δpptaw2taw3taw4#9	24
				Δpptaw2taw3taw4#9	15		Δpptaw2taw3taw4#9	0.995		Δpptaw2taw3taw4#9	23
				Δpptaw2taw3taw4#9	15		Δpptaw2taw3taw4#9	0.933		Δpptaw2taw3taw4#9	25
				Δpptaw2taw3taw4#9	18		Δpptaw2taw3taw4#9	1.177		Δpptaw2taw3taw4#9	27
				Δpptaw2taw3taw4#9	15		Δpptaw2taw3taw4#9	0.982		Δpptaw2taw3taw4#9	29
				Δpptaw2taw3taw4#9	16		Δpptaw2taw3taw4#9	0.952		Δpptaw2taw3taw4#9	27
				Δpptaw2taw3taw4#9	16		Δpptaw2taw3taw4#9	1.078		Δpptaw2taw3taw4#9	23
				Δpptaw2taw3taw4#9	15		Δpptaw2taw3taw4#9	1.149		Δpptaw2taw3taw4#9	25
				Δpptaw2taw3taw4#9	13		Δpptaw2taw3taw4#9	1.02		Δpptaw2taw3taw4#9	21
				Δpptaw2taw3taw4#9	16		Δpptaw2taw3taw4#9	0.967		Δpptaw2taw3taw4#9	23
				Δpptaw2taw3taw4#9	16		Δpptaw2taw3taw4#9	0.871		Δpptaw2taw3taw4#9	20
				Δpptaw2taw3taw4#9	15		Δpptaw2taw3taw4#9	0.959		Δpptaw2taw3taw4#9	26
				Δpptaw2taw3#4	8		Δpptaw2taw3#4	0.815		Δpptaw2taw3#4	21
				Δpptaw2taw3#4	11		Δpptaw2taw3#4	0.868		Δpptaw2taw3#4	22
				Δpptaw2taw3#4	12		Δpptaw2taw3#4	0.975		Δpptaw2taw3#4	14
				Δpptaw2taw3#4	13		Δpptaw2taw3#4	0.894		Δpptaw2taw3#4	13
				Δpptaw2taw3#4	12		Δpptaw2taw3#4	0.874		Δpptaw2taw3#4	20
				Δpptaw2taw3#4	13		Δpptaw2taw3#4	0.862		Δpptaw2taw3#4	14
				Δpptaw2taw3#4	12		Δpptaw2taw3#4	1.001		Δpptaw2taw3#4	16
				Δpptaw2taw3#4	10		Δpptaw2taw3#4	0.837		Δpptaw2taw3#4	20
				Δpptaw2taw3#4	12		Δpptaw2taw3#4	0.894		Δpptaw2taw3#4	20
				Δpptaw2taw3#4	11		Δpptaw2taw3#4	0.871		Δpptaw2taw3#4	16
				Δpptaw2taw3#4	11		Δpptaw2taw3#4	0.854		Δpptaw2taw3#4	20
				Δpptaw2taw3#4	11		Δpptaw2taw3#4	0.848		Δpptaw2taw3#4	20
				Δpptaw2taw3#4	12		Δpptaw2taw3#4	0.899		Δpptaw2taw3#4	18
				Δpptaw2taw3#4	11		Δpptaw2taw3#4	0.858		Δpptaw2taw3#4	19
				Δpptaw2taw3#4	11		Δpptaw2taw3#4	0.818		Δpptaw2taw3#4	17
				Δpptaw2taw3#4	10		Δpptaw2taw3#4	0.802		Δpptaw2taw3#4	19
				Δpptaw2taw3#4	11		Δpptaw2taw3#4	0.778		Δpptaw2taw3#4	23
				Δpptaw2taw3#4	11		Δpptaw2taw3#4	0.771		Δpptaw2taw3#4	21
				Δpptaw2taw3#4	12		Δpptaw2taw3#4	0.85		Δpptaw2taw3#4	17
				Δpptaw2taw3#4	12		Δpptaw2taw3#4	0.828		Δpptaw2taw3#4	15
				Δpptaw2taw3#4	9		Δpptaw2taw3#4	0.931		Δpptaw2taw3#4	18
				Δpptaw2taw3#4	11		Δpptaw2taw3#4	0.858		Δpptaw2taw3#4	16
				Δpptaw2taw3#4	10		Δpptaw2taw3#4	0.852		Δpptaw2taw3#4	15
				Δpptaw2taw3#4	10		Δpptaw2taw3#4	0.792		Δpptaw2taw3#4	19
				Δpptaw2taw3#4	10		Δpptaw2taw3#4	0.903		Δpptaw2taw3#4	20
				Δpptaw2taw3#4	11		Δpptaw2taw3#4	0.839		Δpptaw2taw3#4	21
				Δpptaw2taw3#4	10		Δpptaw2taw3#4	0.827		Δpptaw2taw3#4	20
				Δpptaw2taw3#4	11		Δpptaw2taw3#4	0.837		Δpptaw2taw3#4	20
				Δpptaw2taw3#4	11		Δpptaw2taw3#4	0.892		Δpptaw2taw3#4	18
				Δpptaw2taw3#4	12		Δpptaw2taw3#4	0.854		Δpptaw2taw3#4	21
				Δpptaw2taw3#11	14		Δpptaw2taw3#11	0.909		Δpptaw2taw3#11	15
				Δpptaw2taw3#11	13		Δpptaw2taw3#11	0.908		Δpptaw2taw3#11	13
				Δpptaw2taw3#11	11		Δpptaw2taw3#11	0.868		Δpptaw2taw3#11	21
				Δpptaw2taw3#11	11		Δpptaw2taw3#11	0.849		Δpptaw2taw3#11	19
				Δpptaw2taw3#11	13		Δpptaw2taw3#11	0.925		Δpptaw2taw3#11	20
				Δpptaw2taw3#11	11		Δpptaw2taw3#11	0.861		Δpptaw2taw3#11	22
				Δpptaw2taw3#11	12		Δpptaw2taw3#11	0.925		Δpptaw2taw3#11	21
				Δpptaw2taw3#11	14		Δpptaw2taw3#11	0.991		Δpptaw2taw3#11	22
				Δpptaw2taw3#11	14		Δpptaw2taw3#11	0.866		Δpptaw2taw3#11	20
				Δpptaw2taw3#11	14		Δpptaw2taw3#11	0.994		Δpptaw2taw3#11	18
				Δpptaw2taw3#11	14		Δpptaw2taw3#11	0.942		Δpptaw2taw3#11	21
				Δpptaw2taw3#11	14		Δpptaw2taw3#11	1.033		Δpptaw2taw3#11	26
				Δpptaw2taw3#11	13		Δpptaw2taw3#11	0.907		Δpptaw2taw3#11	23
				Δpptaw2taw3#11	15		Δpptaw2taw3#11	0.949		Δpptaw2taw3#11	26
				Δpptaw2taw3#11	13		Δpptaw2taw3#11	0.804		Δpptaw2taw3#11	25
				Δpptaw2taw3#11	16		Δpptaw2taw3#11	0.9		Δpptaw2taw3#11	19
				Δpptaw2taw3#11	12		Δpptaw2taw3#11	0.855		Δpptaw2taw3#11	16
				Δpptaw2taw3#11	14		Δpptaw2taw3#11	0.893		Δpptaw2taw3#11	19
				Δpptaw2taw3#11	13		Δpptaw2taw3#11	0.876		Δpptaw2taw3#11	19
				Δpptaw2taw3#11	12		Δpptaw2taw3#11	0.84		Δpptaw2taw3#11	18
				Δpptaw2taw3#11	13		Δpptaw2taw3#11	0.859		Δpptaw2taw3#11	14
				Δpptaw2taw3#11	12		Δpptaw2taw3#11	0.903		Δpptaw2taw3#11	24
				Δpptaw2taw3#11	12		Δpptaw2taw3#11	0.904		Δpptaw2taw3#11	20
				Δpptaw2taw3#11	11		Δpptaw2taw3#11	0.926		Δpptaw2taw3#11	19
				Δpptaw2taw3#11	13		Δpptaw2taw3#11	0.893		Δpptaw2taw3#11	19
				Δpptaw2taw3#11	14		Δpptaw2taw3#11	0.942		Δpptaw2taw3#11	17
				Δpptaw2taw3#11	12		Δpptaw2taw3#11	0.913		Δpptaw2taw3#11	16
				Δpptaw2taw3#11	10		Δpptaw2taw3#11	0.869		Δpptaw2taw3#11	16
				Δpptaw2taw3#11	12		Δpptaw2taw3#11	0.766		Δpptaw2taw3#11	24
				Δpptaw2taw3#11	12		Δpptaw2taw3#11	0.838		Δpptaw2taw3#11	23
				Δpptaw2#5	12		Δpptaw2#5	0.846		Δpptaw2#5	16
				Δpptaw2#5	12		Δpptaw2#5	0.849		Δpptaw2#5	20
				Δpptaw2#5	10		Δpptaw2#5	0.843		Δpptaw2#5	19
				Δpptaw2#5	12		Δpptaw2#5	0.887		Δpptaw2#5	16
				Δpptaw2#5	11		Δpptaw2#5	0.801		Δpptaw2#5	19
				Δpptaw2#5	11		Δpptaw2#5	0.81		Δpptaw2#5	21
				Δpptaw2#5	12		Δpptaw2#5	0.903		Δpptaw2#5	15
				Δpptaw2#5	11		Δpptaw2#5	0.814		Δpptaw2#5	17
				Δpptaw2#5	13		Δpptaw2#5	0.885		Δpptaw2#5	17
				Δpptaw2#5	11		Δpptaw2#5	0.86		Δpptaw2#5	19
				Δpptaw2#5	13		Δpptaw2#5	0.876		Δpptaw2#5	23
				Δpptaw2#5	12		Δpptaw2#5	0.94		Δpptaw2#5	21
				Δpptaw2#5	12		Δpptaw2#5	0.987		Δpptaw2#5	21
				Δpptaw2#5	12		Δpptaw2#5	0.818		Δpptaw2#5	21
				Δpptaw2#5	13		Δpptaw2#5	0.934		Δpptaw2#5	23
				Δpptaw2#5	14		Δpptaw2#5	0.828		Δpptaw2#5	21
				Δpptaw2#5	11		Δpptaw2#5	0.973		Δpptaw2#5	21
				Δpptaw2#5	11		Δpptaw2#5	0.858		Δpptaw2#5	23
				Δpptaw2#5	11		Δpptaw2#5	0.846		Δpptaw2#5	24
				Δpptaw2#5	11		Δpptaw2#5	0.847		Δpptaw2#5	22
				Δpptaw2#5	11		Δpptaw2#5	0.882		Δpptaw2#5	23
				Δpptaw2#5	13		Δpptaw2#5	0.96		Δpptaw2#5	18
				Δpptaw2#5	12		Δpptaw2#5	0.939		Δpptaw2#5	20
				Δpptaw2#5	10		Δpptaw2#5	0.829		Δpptaw2#5	24
				Δpptaw2#5	12		Δpptaw2#5	0.865		Δpptaw2#5	20
				Δpptaw2#5	11		Δpptaw2#5	0.85		Δpptaw2#5	22
				Δpptaw2#5	14		Δpptaw2#5	0.939		Δpptaw2#5	20
				Δpptaw2#5	12		Δpptaw2#5	0.904		Δpptaw2#5	20
				Δpptaw2#5	12		Δpptaw2#5	0.944		Δpptaw2#5	25
				Δpptaw2#5	12		Δpptaw2#5	0.89		Δpptaw2#5	18
				Δpptaw2#11	13		Δpptaw2#11	0.96		Δpptaw2#11	17
				Δpptaw2#11	13		Δpptaw2#11	0.897		Δpptaw2#11	18
				Δpptaw2#11	13		Δpptaw2#11	0.996		Δpptaw2#11	21
				Δpptaw2#11	12		Δpptaw2#11	0.931		Δpptaw2#11	19
				Δpptaw2#11	13		Δpptaw2#11	0.917		Δpptaw2#11	23
				Δpptaw2#11	12		Δpptaw2#11	0.853		Δpptaw2#11	19
				Δpptaw2#11	12		Δpptaw2#11	0.864		Δpptaw2#11	19
				Δpptaw2#11	11		Δpptaw2#11	0.867		Δpptaw2#11	21
				Δpptaw2#11	11		Δpptaw2#11	0.863		Δpptaw2#11	21
				Δpptaw2#11	11		Δpptaw2#11	0.793		Δpptaw2#11	22
				Δpptaw2#11	12		Δpptaw2#11	0.818		Δpptaw2#11	15
				Δpptaw2#11	10		Δpptaw2#11	0.9		Δpptaw2#11	14
				Δpptaw2#11	11		Δpptaw2#11	0.865		Δpptaw2#11	15
				Δpptaw2#11	9		Δpptaw2#11	0.826		Δpptaw2#11	15
				Δpptaw2#11	10		Δpptaw2#11	0.81		Δpptaw2#11	22
				Δpptaw2#11	11		Δpptaw2#11	0.857		Δpptaw2#11	19
				Δpptaw2#11	13		Δpptaw2#11	0.791		Δpptaw2#11	18
				Δpptaw2#11	10		Δpptaw2#11	0.847		Δpptaw2#11	15
				Δpptaw2#11	10		Δpptaw2#11	0.841		Δpptaw2#11	18
				Δpptaw2#11	12		Δpptaw2#11	0.833		Δpptaw2#11	18
				Δpptaw2#11	13		Δpptaw2#11	0.807		Δpptaw2#11	14
				Δpptaw2#11	9		Δpptaw2#11	0.828		Δpptaw2#11	12
				Δpptaw2#11	9		Δpptaw2#11	0.824		Δpptaw2#11	13
				Δpptaw2#11	10		Δpptaw2#11	0.767		Δpptaw2#11	18
				Δpptaw2#11	12		Δpptaw2#11	0.863		Δpptaw2#11	17
				Δpptaw2#11	10		Δpptaw2#11	0.773		Δpptaw2#11	16
				Δpptaw2#11	8		Δpptaw2#11	0.812		Δpptaw2#11	21
				Δpptaw2#11	10		Δpptaw2#11	0.806		Δpptaw2#11	16
				Δpptaw2#11	12		Δpptaw2#11	0.827		Δpptaw2#11	17
				Δpptaw2#11	10		Δpptaw2#11	0.862		Δpptaw2#11	18
				Δpptaw2#12	13		Δpptaw2#12	0.893		Δpptaw2#12	23
				Δpptaw2#12	13		Δpptaw2#12	0.927		Δpptaw2#12	23
				Δpptaw2#12	11		Δpptaw2#12	0.847		Δpptaw2#12	15
				Δpptaw2#12	12		Δpptaw2#12	0.898		Δpptaw2#12	20
				Δpptaw2#12	12		Δpptaw2#12	0.908		Δpptaw2#12	18
				Δpptaw2#12	11		Δpptaw2#12	0.851		Δpptaw2#12	18
				Δpptaw2#12	13		Δpptaw2#12	0.856		Δpptaw2#12	20
				Δpptaw2#12	13		Δpptaw2#12	0.894		Δpptaw2#12	22
				Δpptaw2#12	12		Δpptaw2#12	0.814		Δpptaw2#12	20
				Δpptaw2#12	11		Δpptaw2#12	0.806		Δpptaw2#12	15
				Δpptaw2#12	11		Δpptaw2#12	0.893		Δpptaw2#12	21
				Δpptaw2#12	13		Δpptaw2#12	0.997		Δpptaw2#12	23
				Δpptaw2#12	12		Δpptaw2#12	0.946		Δpptaw2#12	17
				Δpptaw2#12	14		Δpptaw2#12	1.009		Δpptaw2#12	21
				Δpptaw2#12	12		Δpptaw2#12	0.945		Δpptaw2#12	13
				Δpptaw2#12	10		Δpptaw2#12	0.851		Δpptaw2#12	14
				Δpptaw2#12	13		Δpptaw2#12	0.949		Δpptaw2#12	19
				Δpptaw2#12	11		Δpptaw2#12	0.827		Δpptaw2#12	15
				Δpptaw2#12	10		Δpptaw2#12	0.909		Δpptaw2#12	18
				Δpptaw2#12	12		Δpptaw2#12	0.832		Δpptaw2#12	15
				Δpptaw2#12	11		Δpptaw2#12	0.828		Δpptaw2#12	19
				Δpptaw2#12	10		Δpptaw2#12	0.782		Δpptaw2#12	16
				Δpptaw2#12	10		Δpptaw2#12	0.868		Δpptaw2#12	17
				Δpptaw2#12	12		Δpptaw2#12	0.854		Δpptaw2#12	20
				Δpptaw2#12	10		Δpptaw2#12	0.839		Δpptaw2#12	17
				Δpptaw2#12	11		Δpptaw2#12	0.807		Δpptaw2#12	23
				Δpptaw2#12	10		Δpptaw2#12	0.86		Δpptaw2#12	21
				Δpptaw2#12	10		Δpptaw2#12	0.809		Δpptaw2#12	18
				Δpptaw2#12	11		Δpptaw2#12	0.844		Δpptaw2#12	17
				Δpptaw2#12	12		Δpptaw2#12	0.838		Δpptaw2#12	19

## Sheet: Fig.5
Source Data for Fig.5
	B				D				F				G
	Line	β-estradiol concentration	Colony area (mm^2)		Line	β-estradiol concentration	Regeneration rate (%)		genotype	β-estradiol concentration	Number of branches		genotype	β-estradiol concentration	Number of gametophores per colony
	WT	0 nM	52.075		WT	0 nM	80		WT	0 nM	6		WT	0 nM	46
	WT	0 nM	51.125		WT	0 nM	70		WT	0 nM	7		WT	0 nM	34
	WT	0 nM	71.083		WT	0 nM	90		WT	0 nM	5		WT	0 nM	45
	WT	0 nM	55.393		WT	0 nM	50		WT	0 nM	7		WT	0 nM	18
	WT	0 nM	59.079		WT	0 nM	50		WT	0 nM	9		WT	0 nM	17
	WT	0 nM	55.66		WT	0 nM	50		WT	0 nM	5		WT	0 nM	8
	WT	0.1 nM	54.72		WT	10 nM	90		WT	0.1 nM	8		WT	0.1 nM	35
	WT	0.1 nM	55.117		WT	10 nM	70		WT	0.1 nM	7		WT	0.1 nM	54
	WT	0.1 nM	65.936		WT	10 nM	60		WT	0.1 nM	5		WT	0.1 nM	27
	WT	0.1 nM	63.69		WT	10 nM	60		WT	0.1 nM	6		WT	0.1 nM	29
	WT	0.1 nM	74.296		WT	10 nM	50		WT	0.1 nM	6		WT	0.1 nM	33
	WT	0.1 nM	50.392		WT	10 nM	20		WT	0.1 nM	7		WT	0.1 nM	5
	WT	0.5 nM	48.954		WT	100 nM	80		WT	0.5 nM	5		WT	0.5 nM	39
	WT	0.5 nM	62.641		WT	100 nM	70		WT	0.5 nM	6		WT	0.5 nM	42
	WT	0.5 nM	35.003		WT	100 nM	80		WT	0.5 nM	5		WT	0.5 nM	27
	WT	0.5 nM	54.854		WT	100 nM	60		WT	0.5 nM	6		WT	0.5 nM	23
	WT	0.5 nM	63.451		WT	100 nM	30		WT	0.5 nM	9		WT	0.5 nM	44
	WT	0.5 nM	76.895		WT	100 nM	30		WT	0.5 nM	7		WT	0.5 nM	34
	WT	1 nM	59.95		WT	1000 nM	60		WT	1.0 nM	6		WT	1 nM	42
	WT	1 nM	52.748		WT	1000 nM	50		WT	1.0 nM	5		WT	1 nM	35
	WT	1 nM	44.533		WT	1000 nM	70		WT	1.0 nM	5		WT	1 nM	25
	WT	1 nM	72.971		WT	1000 nM	60		WT	1.0 nM	4		WT	1 nM	41
	WT	1 nM	49.456		WT	1000 nM	80		WT	1.0 nM	6		WT	1 nM	31
	WT	1 nM	45.365		WT	1000 nM	70		WT	1.0 nM	6		WT	1 nM	33
	WT	10 nM	50.2		XVE:PpTAW2#1	0 nM	70		XVE:PpTAW2#1	0 nM	5		WT	10 nM	38
	WT	10 nM	34.583		XVE:PpTAW2#1	0 nM	70		XVE:PpTAW2#1	0 nM	5		WT	10 nM	29
	WT	10 nM	41.74		XVE:PpTAW2#1	0 nM	90		XVE:PpTAW2#1	0 nM	5		WT	10 nM	22
	WT	10 nM	43.324		XVE:PpTAW2#1	0 nM	60		XVE:PpTAW2#1	0 nM	6		WT	10 nM	31
	XVE:PpTAW2#1	0 nM	37.678		XVE:PpTAW2#1	0 nM	60		XVE:PpTAW2#1	0 nM	7		XVE:PpTAW2#1	0 nM	53
	XVE:PpTAW2#1	0 nM	47.778		XVE:PpTAW2#1	0 nM	90		XVE:PpTAW2#1	0 nM	6		XVE:PpTAW2#1	0 nM	80
	XVE:PpTAW2#1	0 nM	24.328		XVE:PpTAW2#1	10 nM	60		XVE:PpTAW2#1	0.1 nM	2		XVE:PpTAW2#1	0 nM	45
	XVE:PpTAW2#1	0 nM	20.476		XVE:PpTAW2#1	10 nM	20		XVE:PpTAW2#1	0.1 nM	4		XVE:PpTAW2#1	0 nM	34
	XVE:PpTAW2#1	0 nM	22.172		XVE:PpTAW2#1	10 nM	20		XVE:PpTAW2#1	0.1 nM	4		XVE:PpTAW2#1	0 nM	37
	XVE:PpTAW2#1	0 nM	26.228		XVE:PpTAW2#1	10 nM	40		XVE:PpTAW2#1	0.1 nM	3		XVE:PpTAW2#1	0 nM	42
	XVE:PpTAW2#1	0.1 nM	21.814		XVE:PpTAW2#1	10 nM	30		XVE:PpTAW2#1	0.1 nM	6		XVE:PpTAW2#1	0.1 nM	35
	XVE:PpTAW2#1	0.1 nM	25.011		XVE:PpTAW2#1	10 nM	10		XVE:PpTAW2#1	0.1 nM	2		XVE:PpTAW2#1	0.1 nM	36
	XVE:PpTAW2#1	0.1 nM	27.634		XVE:PpTAW2#1	100 nM	20		XVE:PpTAW2#1	0.5 nM	0		XVE:PpTAW2#1	0.1 nM	32
	XVE:PpTAW2#1	0.1 nM	28.659		XVE:PpTAW2#1	100 nM	0		XVE:PpTAW2#1	0.5 nM	1		XVE:PpTAW2#1	0.1 nM	34
	XVE:PpTAW2#1	0.1 nM	29.016		XVE:PpTAW2#1	100 nM	10		XVE:PpTAW2#1	0.5 nM	0		XVE:PpTAW2#1	0.1 nM	36
	XVE:PpTAW2#1	0.1 nM	37.266		XVE:PpTAW2#1	100 nM	0		XVE:PpTAW2#1	0.5 nM	3		XVE:PpTAW2#1	0.1 nM	45
	XVE:PpTAW2#1	0.5 nM	7.436		XVE:PpTAW2#1	100 nM	10		XVE:PpTAW2#1	0.5 nM	1		XVE:PpTAW2#1	0.5 nM	16
	XVE:PpTAW2#1	0.5 nM	6.336		XVE:PpTAW2#1	100 nM	10		XVE:PpTAW2#1	0.5 nM	4		XVE:PpTAW2#1	0.5 nM	13
	XVE:PpTAW2#1	0.5 nM	13.58		XVE:PpTAW2#1	1000 nM	10		XVE:PpTAW2#1	1.0 nM	2		XVE:PpTAW2#1	0.5 nM	26
	XVE:PpTAW2#1	0.5 nM	11.578		XVE:PpTAW2#1	1000 nM	0		XVE:PpTAW2#1	1.0 nM	4		XVE:PpTAW2#1	0.5 nM	10
	XVE:PpTAW2#1	0.5 nM	13.306		XVE:PpTAW2#1	1000 nM	0		XVE:PpTAW2#1	1.0 nM	1		XVE:PpTAW2#1	0.5 nM	21
	XVE:PpTAW2#1	0.5 nM	11.433		XVE:PpTAW2#1	1000 nM	0		XVE:PpTAW2#1	1.0 nM	1		XVE:PpTAW2#1	0.5 nM	28
	XVE:PpTAW2#1	1 nM	4.746		XVE:PpTAW2#1	1000 nM	0		XVE:PpTAW2#1	1.0 nM	1		XVE:PpTAW2#1	1 nM	0
	XVE:PpTAW2#1	1 nM	6.764		XVE:PpTAW2#1	1000 nM	0		XVE:PpTAW2#1	1.0 nM	5		XVE:PpTAW2#1	1 nM	0
	XVE:PpTAW2#1	1 nM	3.245		XVE:PpTAW2#18	0 nM	50		XVE:PpTAW2#18	0 nM	7		XVE:PpTAW2#1	1 nM	0
	XVE:PpTAW2#1	1 nM	4.302		XVE:PpTAW2#18	0 nM	70		XVE:PpTAW2#18	0 nM	7		XVE:PpTAW2#1	1 nM	0
	XVE:PpTAW2#1	1 nM	3.908		XVE:PpTAW2#18	0 nM	60		XVE:PpTAW2#18	0 nM	6		XVE:PpTAW2#1	1 nM	0
	XVE:PpTAW2#1	10 nM	1.361		XVE:PpTAW2#18	0 nM	70		XVE:PpTAW2#18	0 nM	7		XVE:PpTAW2#1	10 nM	0
	XVE:PpTAW2#1	10 nM	2.46		XVE:PpTAW2#18	0 nM	50		XVE:PpTAW2#18	0 nM	5		XVE:PpTAW2#1	10 nM	0
	XVE:PpTAW2#1	10 nM	1.618		XVE:PpTAW2#18	0 nM	70		XVE:PpTAW2#18	0 nM	4		XVE:PpTAW2#1	10 nM	0
	XVE:PpTAW2#1	10 nM	1.096		XVE:PpTAW2#18	10 nM	80		XVE:PpTAW2#18	0.1 nM	4		XVE:PpTAW2#1	10 nM	0
	XVE:PpTAW2#18	0 nM	47.574		XVE:PpTAW2#18	10 nM	50		XVE:PpTAW2#18	0.1 nM	4		XVE:PpTAW2#18	0 nM	46
	XVE:PpTAW2#18	0 nM	47.242		XVE:PpTAW2#18	10 nM	50		XVE:PpTAW2#18	0.1 nM	2		XVE:PpTAW2#18	0 nM	44
	XVE:PpTAW2#18	0 nM	44.157		XVE:PpTAW2#18	10 nM	20		XVE:PpTAW2#18	0.1 nM	1		XVE:PpTAW2#18	0 nM	20
	XVE:PpTAW2#18	0 nM	58.305		XVE:PpTAW2#18	10 nM	30		XVE:PpTAW2#18	0.1 nM	7		XVE:PpTAW2#18	0 nM	27
	XVE:PpTAW2#18	0 nM	51.275		XVE:PpTAW2#18	10 nM	30		XVE:PpTAW2#18	0.1 nM	1		XVE:PpTAW2#18	0 nM	32
	XVE:PpTAW2#18	0 nM	45.318		XVE:PpTAW2#18	100 nM	40		XVE:PpTAW2#18	0.5 nM	4		XVE:PpTAW2#18	0 nM	28
	XVE:PpTAW2#18	0.1 nM	27.469		XVE:PpTAW2#18	100 nM	60		XVE:PpTAW2#18	0.5 nM	1		XVE:PpTAW2#18	0.1 nM	29
	XVE:PpTAW2#18	0.1 nM	26.307		XVE:PpTAW2#18	100 nM	20		XVE:PpTAW2#18	0.5 nM	0		XVE:PpTAW2#18	0.1 nM	30
	XVE:PpTAW2#18	0.1 nM	33.448		XVE:PpTAW2#18	100 nM	20		XVE:PpTAW2#18	0.5 nM	5		XVE:PpTAW2#18	0.1 nM	30
	XVE:PpTAW2#18	0.1 nM	40.496		XVE:PpTAW2#18	100 nM	60		XVE:PpTAW2#18	0.5 nM	3		XVE:PpTAW2#18	0.1 nM	27
	XVE:PpTAW2#18	0.1 nM	29.957		XVE:PpTAW2#18	100 nM	10		XVE:PpTAW2#18	0.5 nM	4		XVE:PpTAW2#18	0.1 nM	20
	XVE:PpTAW2#18	0.1 nM	24.254		XVE:PpTAW2#18	1000 nM	0		XVE:PpTAW2#18	1.0 nM	2		XVE:PpTAW2#18	0.1 nM	24
	XVE:PpTAW2#18	0.5 nM	28.081		XVE:PpTAW2#18	1000 nM	0		XVE:PpTAW2#18	1.0 nM	0		XVE:PpTAW2#18	0.5 nM	26
	XVE:PpTAW2#18	0.5 nM	20.296		XVE:PpTAW2#18	1000 nM	20		XVE:PpTAW2#18	1.0 nM	1		XVE:PpTAW2#18	0.5 nM	22
	XVE:PpTAW2#18	0.5 nM	19.61		XVE:PpTAW2#18	1000 nM	0		XVE:PpTAW2#18	1.0 nM	1		XVE:PpTAW2#18	0.5 nM	16
	XVE:PpTAW2#18	0.5 nM	20.355		XVE:PpTAW2#18	1000 nM	0		XVE:PpTAW2#18	1.0 nM	2		XVE:PpTAW2#18	0.5 nM	26
	XVE:PpTAW2#18	0.5 nM	20.887		XVE:PpTAW2#18	1000 nM	0		XVE:PpTAW2#18	1.0 nM	1		XVE:PpTAW2#18	0.5 nM	21
	XVE:PpTAW2#18	0.5 nM	19.316										XVE:PpTAW2#18	0.5 nM	29
	XVE:PpTAW2#18	1 nM	18.454										XVE:PpTAW2#18	1 nM	28
	XVE:PpTAW2#18	1 nM	16.294										XVE:PpTAW2#18	1 nM	25
	XVE:PpTAW2#18	1 nM	14.764										XVE:PpTAW2#18	1 nM	13
	XVE:PpTAW2#18	1 nM	13.038										XVE:PpTAW2#18	1 nM	17
	XVE:PpTAW2#18	1 nM	11.925										XVE:PpTAW2#18	1 nM	14
	XVE:PpTAW2#18	1 nM	12.254										XVE:PpTAW2#18	1 nM	18
	XVE:PpTAW2#18	10 nM	6.859										XVE:PpTAW2#18	10 nM	0
	XVE:PpTAW2#18	10 nM	8.802										XVE:PpTAW2#18	10 nM	0
	XVE:PpTAW2#18	10 nM	6.167										XVE:PpTAW2#18	10 nM	0
	XVE:PpTAW2#18	10 nM	7.207										XVE:PpTAW2#18	10 nM	1

## Sheet: fig.S3
Source Data for fig.S3
	A
	Line number	Condition	Expression level
	#11	BAP 0 nM	1
	#11	BAP 0 nM	0.544291
	#11	BAP 0 nM	1.00453
	#11	BAP 1000 nM	1.24211
	#11	BAP 1000 nM	1.64364
	#11	BAP 1000 nM	1.52605
	#16	BAP 0 nM	1.64362
	#16	BAP 0 nM	1.8795
	#16	BAP 0 nM	1.64233
	#16	BAP 1000 nM	2.58165
	#16	BAP 1000 nM	2.4271
	#16	BAP 1000 nM	2.49933
	#19	BAP 0 nM	1.08445
	#19	BAP 0 nM	1.24212
	#19	BAP 0 nM	1.13504
	#19	BAP 1000 nM	2.36335
	#19	BAP 1000 nM	2.03874
	#19	BAP 1000 nM	2.22778
	#11	NAA 0 nM	1
	#11	NAA 0 nM	1.16205
	#11	NAA 0 nM	1.27991
	#11	NAA 1000 nM	1.41708
	#11	NAA 1000 nM	1.17654
	#11	NAA 1000 nM	1.41389
	#16	NAA 0 nM	0.837824
	#16	NAA 0 nM	1.03916
	#16	NAA 0 nM	0.908922
	#16	NAA 1000 nM	0.89057
	#16	NAA 1000 nM	1.17993
	#16	NAA 1000 nM	1.04257
	#19	NAA 0 nM	0.834661
	#19	NAA 0 nM	0.897599
	#19	NAA 0 nM	0.763179
	#19	NAA 1000 nM	0.877768
	#19	NAA 1000 nM	0.747593
	#19	NAA 1000 nM	0.842219
	#11	Kaurenoic acid 0 nM	1
	#11	Kaurenoic acid 0 nM	1.27296
	#11	Kaurenoic acid 0 nM	0.970927
	#11	Kaurenoic acid 1000 nM	0.817067
	#11	Kaurenoic acid 1000 nM	1.08653
	#11	Kaurenoic acid 1000 nM	0.966869
	#16	Kaurenoic acid 0 nM	1.00476
	#16	Kaurenoic acid 0 nM	1.07642
	#16	Kaurenoic acid 0 nM	1.14052
	#16	Kaurenoic acid 1000 nM	1.12186
	#16	Kaurenoic acid 1000 nM	1.15629
	#16	Kaurenoic acid 1000 nM	1.18692
	#19	Kaurenoic acid 0 nM	0.891467
	#19	Kaurenoic acid 0 nM	1.08965
	#19	Kaurenoic acid 0 nM	1.10149
	#19	Kaurenoic acid 1000 nM	1.14315
	#19	Kaurenoic acid 1000 nM	1.07584
	#19	Kaurenoic acid 1000 nM	1.3388

## Sheet: fig.S4
Source Data for fig.S4
	C
	Line	Gray value of rhizoid cells
	WT	63.0783
	WT	83.8174
	WT	93.4476
	WT	80.7803
	WT	103.658
	WT	112.12
	WT	103.858
	WT	50.2622
	WT	100.334
	WT	101.659
	quadruple#1	30.4761
	quadruple#1	32.837
	quadruple#1	42.6177
	quadruple#1	108.791
	quadruple#1	35.1737
	quadruple#1	34.5467
	quadruple#1	70.1487
	quadruple#1	37.5401
	quadruple#1	50.4752
	quadruple#1	46.8399
	quadruple#2	42.0677
	quadruple#2	17.7137
	quadruple#2	13.8524
	quadruple#2	44.1778
	quadruple#2	61.2651
	quadruple#2	30.7405
	quadruple#2	27.6992
	quadruple#2	25.0331
	quadruple#2	65.6516
	quadruple#2	66.6507
